# Supplementary material for: Calibration and Inter-Unit Consistency Assessment of an Electrochemical Sensor System Using Machine Learning
Source: Sensors (Basel). 2024 Jun 25;24(13):4110. doi: 10.3390/s24134110 (PMC11244084; doi:10.3390/s24134110)
Supplement: Supplementary file 1 [file sensors-24-04110-s001.zip]

Archive with 1 entries (1 files):
- sensors-3040812-supplementary.pdf
